# Supplementary material for: Antidepressant-like effects of a chlorogenic acid- and cynarine-enriched fraction from Dittrichia viscosa root extract
Source: Sci Rep. 2022 Mar 7;12:3647. doi: 10.1038/s41598-022-04840-9 (PMC8901669; doi:10.1038/s41598-022-04840-9)
Supplement: Supplementary file 2 — Supplementary Table S1. [file 41598_2022_4840_MOESM2_ESM.xlsx]

## Sheet: Sheet1
Supplementary Table S1
Figure 1
Two-way ANOVA
ANOVA table	SS	DF	MS	F (DFn, DFd)	P value
Interaction	7044	7	1006	F (7, 144) = 26.99	P<0.0001
Doses	10023	7	1432	F (7, 144) = 38.4	P<0.0001
Pretreatment	185040	1	185040	F (1, 144) = 4962	P<0.0001
Residual	5370	144	37.29
Dunnett's multiple comparisons test
μg/mL	Mean 1	Mean 2	Mean Diff.	SE of diff.	95.00% CI of diff.	N1	N2	q	DF	Adjusted P Value
Crude extract
0 vs. 250	100.3	99.12	1.155	2.731	-6.068 to 8.378	10	10	0.423	144	0.9976
0 vs. 500	100.3	97.41	2.874	2.731	-4.349 to 10.1	10	10	1.053	144	0.8265
0 vs. 1000	100.3	101.2	-0.9007	2.731	-8.124 to 6.322	10	10	0.3298	144	0.9995
0 vs. 2000	100.3	100.2	0.04295	2.731	-7.18 to 7.266	10	10	0.01573	144	0.9999
0 vs. 3000	100.3	96.36	3.915	2.731	-3.308 to 11.14	10	10	1.434	144	0.5557
0 vs. 4000	100.3	96.45	3.835	2.731	-3.389 to 11.06	10	10	1.404	144	0.5771
0 vs. 5000	100.3	94.83	5.449	2.731	-1.774 to 12.67	10	10	1.995	144	0.2198
Crude extract + H2O2
0 vs. 250	49.18	49.81	-0.6319	2.731	-7.855 to 6.591	10	10	0.2314	144	0.9997
0 vs. 500	49.18	42.26	6.924	2.731	-0.2996 to 14.15	10	10	2.535	144	0.0661
0 vs. 1000	49.18	33.79	15.39	2.731	8.166 to 22.61	10	10	5.635	144	0.0001
0 vs. 2000	49.18	21.64	27.54	2.731	20.31 to 34.76	10	10	10.08	144	0.0001
0 vs. 3000	49.18	15.85	33.33	2.731	26.11 to 40.56	10	10	12.21	144	0.0001
0 vs. 4000	49.18	15.49	33.69	2.731	26.47 to 40.92	10	10	12.34	144	0.0001
0 vs. 5000	49.18	13.73	35.45	2.731	28.22 to 42.67	10	10	12.98	144	0.0001
Sidak's multiple comparisons test
μg/mL	Mean 1	Mean 2	Mean Diff.	SE of diff.	95.00% CI of diff.	N1	N2	t	DF	Adjusted P Value
0	100.3	49.18	51.1	2.731	43.54 to 58.66	10	10	18.71	144	<0.0001
250	99.12	49.81	49.31	2.731	41.75 to 56.87	10	10	18.06	144	<0.0001
500	97.41	42.26	55.15	2.731	47.59 to 62.71	10	10	20.19	144	<0.0001
1000	101.2	33.79	67.39	2.731	59.83 to 74.95	10	10	24.68	144	<0.0001
2000	100.2	21.64	78.59	2.731	71.04 to 86.15	10	10	28.78	144	<0.0001
3000	96.36	15.85	80.52	2.731	72.96 to 88.08	10	10	29.48	144	<0.0001
4000	96.45	15.49	80.96	2.731	73.4 to 88.52	10	10	29.65	144	<0.0001
5000	94.83	13.73	81.1	2.731	73.54 to 88.66	10	10	29.7	144	<0.0001
Figure 2
Two-way ANOVA
ANOVA table	SS	DF	MS	F (DFn, DFd)	P value
Interaction	12035	8	1504	F (8, 135) = 79.81	P<0.0001
Concentration	369.2	4	92.3	F (4, 135) = 4.897	P=0.0010
Fraction	26518	2	13259	F (2, 135) = 703.5	P<0.0001
Residual	2545	135	18.85
Dunnett's multiple comparisons test
μg/mL	Mean 1	Mean 2	Mean Diff.	SE of diff.	95.00% CI of diff.	N1	N2	q	DF	Adjusted P Value
B+C
0 vs. 250	50.27	47.22	3.053	1.942	-1.745 to 7.851	10	10	1.573	135	0.3304
0 vs. 500	50.27	49.11	1.168	1.942	-3.63 to 5.966	10	10	0.6017	135	0.9337
0 vs. 750	50.27	50.39	-0.1113	1.942	-4.909 to 4.687	10	10	0.05733	135	0.9999
0 vs. 1000	50.27	50.06	0.2111	1.942	-4.587 to 5.009	10	10	0.1087	135	0.9999
L+M
0 vs. 250	50.27	38.63	11.64	1.942	6.846 to 16.44	10	10	5.997	135	0.0001
0 vs. 500	50.27	32.61	17.66	1.942	12.87 to 22.46	10	10	9.098	135	0.0001
0 vs. 750	50.27	25.2	25.08	1.942	20.28 to 29.88	10	10	12.92	135	0.0001
0 vs. 1000	50.27	22.39	27.88	1.942	23.08 to 32.68	10	10	14.36	135	0.0001
J+K
0 vs. 250	50.27	54.59	-4.314	1.942	-9.112 to 0.4838	10	10	2.222	135	0.091
0 vs. 500	50.27	68.96	-18.68	1.942	-23.48 to -13.89	10	10	9.623	135	0.0001
0 vs. 750	50.27	77.1	-26.83	1.942	-31.62 to -22.03	10	10	13.82	135	0.0001
0 vs. 1000	50.27	80.98	-30.7	1.942	-35.5 to -25.91	10	10	15.81	135	0.0001
Tukey's multiple comparisons test
μg/mL	Mean 1	Mean 2	Mean Diff.	SE of diff.	95.00% CI of diff.	N1	N2	q	DF	Adjusted P Value
0
B+C vs. L+M	50.27	50.27	0	1.942	-4.601 to 4.601	10	10	0	135	>0.9999
B+C vs. J+K	50.27	50.27	0	1.942	-4.601 to 4.601	10	10	0	135	>0.9999
L+M vs. J+K	50.27	50.27	0	1.942	-4.601 to 4.601	10	10	0	135	>0.9999
250
B+C vs. L+M	47.22	38.63	8.59	1.942	3.989 to 13.19	10	10	6.257	135	<0.0001
B+C vs. J+K	47.22	54.59	-7.367	1.942	-11.97 to -2.766	10	10	5.366	135	0.0006
L+M vs. J+K	38.63	54.59	-15.96	1.942	-20.56 to -11.36	10	10	11.62	135	<0.0001
500
B+C vs. L+M	49.11	32.61	16.5	1.942	11.89 to 21.1	10	10	12.02	135	<0.0001
B+C vs. J+K	49.11	68.96	-19.85	1.942	-24.45 to -15.25	10	10	14.46	135	<0.0001
L+M vs. J+K	32.61	68.96	-36.35	1.942	-40.95 to -31.75	10	10	26.48	135	<0.0001
750
B+C vs. L+M	50.39	25.2	25.19	1.942	20.59 to 29.79	10	10	18.35	135	<0.0001
B+C vs. J+K	50.39	77.1	-26.71	1.942	-31.32 to -22.11	10	10	19.46	135	<0.0001
L+M vs. J+K	25.2	77.1	-51.9	1.942	-56.51 to -47.3	10	10	37.81	135	<0.0001
1000
B+C vs. L+M	50.06	22.39	27.67	1.942	23.07 to 32.27	10	10	20.15	135	<0.0001
B+C vs. J+K	50.06	80.98	-30.91	1.942	-35.52 to -26.31	10	10	22.52	135	<0.0001
L+M vs. J+K	22.39	80.98	-58.58	1.942	-63.18 to -53.98	10	10	42.67	135	<0.0001
Figure 3
Two-way ANOVA: Fraction "K"
ANOVA table	SS	DF	MS	F (DFn, DFd)	P value
Interaction	6221	5	1244	F (5, 108) = 17.76	P<0.0001
Concentrations	6111	5	1222	F (5, 108) = 17.44	P<0.0001
Pretreatment	38413	1	38413	F (1, 108) = 548.2	P<0.0001
Residual	7567	108	70.07
Dunnett's multiple comparisons test
μg/mL	Mean 1	Mean 2	Mean Diff.	SE of diff.	95.00% CI of diff.	N1	N2	q	DF	Adjusted P Value
Fraction "K"
0 vs. 250	100.1	103.5	-3.317	3.744	-12.87 to 6.231	10	10	0.8861	108	0.8445
0 vs. 500	100.1	102	-1.847	3.744	-11.4 to 7.701	10	10	0.4935	108	0.9839
0 vs. 1000	100.1	101.6	-1.488	3.744	-11.04 to 8.06	10	10	0.3976	108	0.994
0 vs. 1500	100.1	101.5	-1.377	3.744	-10.93 to 8.172	10	10	0.3678	108	0.9956
0 vs. 2000	100.1	101.9	-1.716	3.744	-11.26 to 7.832	10	10	0.4584	108	0.9884
Fraction "K" + H2O2
0 vs. 250	47.6	47.65	-0.04953	3.744	-9.598 to 9.499	10	10	0.01323	108	0.9999
0 vs. 500	47.6	62.55	-14.95	3.744	-24.5 to -5.4	10	10	3.993	108	0.0006
0 vs. 1000	47.6	80.02	-32.42	3.744	-41.97 to -22.87	10	10	8.66	108	0.0001
0 vs. 1500	47.6	78.01	-30.41	3.744	-39.96 to -20.86	10	10	8.124	108	0.0001
0 vs. 2000	47.6	80.12	-32.52	3.744	-42.07 to -22.98	10	10	8.688	108	0.0001
Sidak's multiple comparisons test
μg/mL	Mean 1	Mean 2	Mean Diff.	SE of diff.	95.00% CI of diff.	N1	N2	t	DF	Adjusted P Value
0	100.1	47.6	52.55	3.744	42.52 to 62.58	10	10	14.04	108	<0.0001
250	103.5	47.65	55.82	3.744	45.79 to 65.85	10	10	14.91	108	<0.0001
500	102	62.55	39.45	3.744	29.42 to 49.48	10	10	10.54	108	<0.0001
1000	101.6	80.02	21.62	3.744	11.59 to 31.65	10	10	5.775	108	<0.0001
1500	101.5	78.01	23.52	3.744	13.48 to 33.55	10	10	6.282	108	<0.0001
2000	101.9	80.12	21.74	3.744	11.71 to 31.78	10	10	5.808	108	<0.0001
Two-way ANOVA: Paroxetine
ANOVA table	SS	DF	MS	F (DFn, DFd)	P value
Interaction	22745	4	5686	F (4, 90) = 204.7	P<0.0001
Concentrations	51864	4	12966	F (4, 90) = 466.7	P<0.0001
Preatreatment	89154	1	89154	F (1, 90) = 3209	P<0.0001
Residual	2500	90	27.78
Dunnett's multiple comparisons test
μM	Mean 1	Mean 2	Mean Diff.	SE of diff.	95.00% CI of diff.	N1	N2	q	DF	Adjusted P Value
PXT
0 vs. 10	100.3	104.2	-3.972	2.357	-9.832 to 1.888	10	10	1.685	90	0.2745
0 vs. 25	100.3	117.6	-17.3	2.357	-23.16 to -11.44	10	10	7.338	90	0.0001
0 vs. 50	100.3	50.86	49.4	2.357	43.54 to 55.26	10	10	20.96	90	0.0001
0 vs. 100	100.3	24.93	75.33	2.357	69.47 to 81.19	10	10	31.96	90	0.0001
PXT + H2O2
0 vs. 10	48.85	20.61	28.23	2.357	22.37 to 34.09	10	10	11.98	90	0.0001
0 vs. 25	48.85	14.12	34.73	2.357	28.87 to 40.59	10	10	14.73	90	0.0001
0 vs. 50	48.85	9.898	38.95	2.357	33.09 to 44.81	10	10	16.52	90	0.0001
0 vs. 100	48.85	5.774	43.07	2.357	37.21 to 48.93	10	10	18.27	90	0.0001
Sidak's multiple comparisons test
μM	Mean 1	Mean 2	Mean Diff.	SE of diff.	95.00% CI of diff.	N1	N2	t	DF	Adjusted P Value
0	100.3	48.85	51.41	2.357	45.23 to 57.6	10	10	21.81	90	<0.0001
10	104.2	20.61	83.62	2.357	77.43 to 89.8	10	10	35.47	90	<0.0001
25	117.6	14.12	103.4	2.357	97.25 to 109.6	10	10	43.88	90	<0.0001
50	50.86	9.898	40.97	2.357	34.78 to 47.15	10	10	17.38	90	<0.0001
100	24.93	5.774	19.15	2.357	12.97 to 25.34	10	10	8.125	90	<0.0001
Figure 4
One-way ANOVA: Single injection
ANOVA table	SS	DF	MS	F (DFn, DFd)	P value
Treatment (between columns)	34450	2	17225	F (2, 15) = 23.95	P<0.0001
Residual (within columns)	10786	15	719.1
Total	45236	17
Brown-Forsythe test: F (2, 15) = 0.3814, P = 0.6894
Bartlett's test = 0.07139, P = 0.9649
Dunnett's multiple comparisons test
	Mean 1	Mean 2	Mean Diff.	SE of diff.	95.00% CI of diff.	n1	n2	q	DF	Adjusted P Value
VEH vs. Extract	161	80.83	80.17	15.48	42.4 to 117.9	6	6	5.178	15	0.0002
VEH vs. PXT	161	59.33	101.7	15.48	63.9 to 139.4	6	6	6.567	15	0.0001
One-way ANOVA: 14-Day injection
ANOVA table	SS	DF	MS	F (DFn, DFd)	P value
Treatment (between columns)	24985	2	12493	F (2, 15) = 13.64	P=0.0004
Residual (within columns)	13739	15	915.9
Total	38725	17
Brown-Forsythe test: F (2, 15) = 1.171, P = 0.3369
Bartlett's test = 1.691, P = 0.4294
Dunnett's multiple comparisons test
	Mean 1	Mean 2	Mean Diff.	SE of diff.	95.00% CI of diff.	n1	n2	q	DF	Adjusted P Value
VEH vs. Extract	147.8	70.17	77.67	17.47	35.04 to 120.3	6	6	4.445	15	0.0009
VEH vs. PXT	147.8	67.5	80.33	17.47	37.71 to 123	6	6	4.598	15	0.0007
Figure 5
One-way ANOVA
ANOVA table	SS	DF	MS	F (DFn, DFd)	P value
Treatment (between columns)	57312	4	14328	F (4, 25) = 135.5	P<0.0001
Residual (within columns)	2643	25	105.7
Total	59955	29
Brown-Forsythe test: F (4, 25) = 0.8296, P = 0.519
Bartlett's test = 3.218, P = 0.5221
Tukey's multiple comparisons test
	Mean 1	Mean 2	Mean Diff.	SE of diff.	95.00% CI of diff.	n1	n2	q	DF	Summary
VEH vs. 1	150.3	136.3	14	5.936	-3.434 to 31.43	6	6	3.335	25	ns
VEH vs. 5	150.3	66.83	83.5	5.936	66.07 to 100.9	6	6	19.89	25	****
VEH vs. 25	150.3	42.33	108	5.936	90.57 to 125.4	6	6	25.73	25	****
VEH vs. PXT	150.3	59	91.33	5.936	73.9 to 108.8	6	6	21.76	25	****
1 vs. 5	136.3	66.83	69.5	5.936	52.07 to 86.93	6	6	16.56	25	****
1 vs. 25	136.3	42.33	94	5.936	76.57 to 111.4	6	6	22.39	25	****
1 vs. PXT	136.3	59	77.33	5.936	59.9 to 94.77	6	6	18.42	25	****
5 vs. 25	66.83	42.33	24.5	5.936	7.066 to 41.93	6	6	5.837	25	**
5 vs. PXT	66.83	59	7.833	5.936	-9.6 to 25.27	6	6	1.866	25	ns
25 vs. PXT	42.33	59	-16.67	5.936	-34.1 to 0.767	6	6	3.971	25	ns
Figure 6
One-way ANOVA: PFC, 5-HT
ANOVA table	SS	DF	MS	F (DFn, DFd)	P value
Treatment (between columns)	261994	3	87331	F (3, 20) = 14.93	P<0.0001
Residual (within columns)	117002	20	5850
Total	378996	23
Brown-Forsythe test: F (3, 20) = 1.718, P= 0.1955
Bartlett's test = 7.296, p = 0.063
Tukey's multiple comparisons test
	Mean 1	Mean 2	Mean Diff.	SE of diff.	95.00% CI of diff.	n1	n2	q	DF	Summary
VEH vs. 5	630.7	554.6	76.12	44.16	-47.48 to 199.7	6	6	2.438	20	ns
VEH vs. 25	630.7	796.1	-165.4	44.16	-289 to -41.81	6	6	5.297	20	**
VEH vs. PXT	630.7	793	-162.3	44.16	-285.9 to -38.67	6	6	5.197	20	**
5 vs. 25	554.6	796.1	-241.5	44.16	-365.1 to -117.9	6	6	7.735	20	***
5 vs. PXT	554.6	793	-238.4	44.16	-362 to -114.8	6	6	7.634	20	***
25 vs. PXT	796.1	793	3.144	44.16	-120.5 to 126.7	6	6	0.1007	20	ns
One-way ANOVA: PFC, 5-HIAA
ANOVA table	SS	DF	MS	F (DFn, DFd)	P value
Treatment (between columns)	66777	3	22259	F (3, 20) = 34.63	P<0.0001
Residual (within columns)	12857	20	642.8
Total	79634	23
Tukey's multiple comparisons test
	Mean 1	Mean 2	Mean Diff.	SE of diff.	95.00% CI of diff.	n1	n2	q	DF	Summary
VEH vs. 5	224.4	133.9	90.48	14.64	49.51 to 131.5	6	6	8.742	20	****
VEH vs. 25	224.4	153.7	70.67	14.64	29.7 to 111.6	6	6	6.828	20	***
VEH vs. PXT	224.4	76.86	147.6	14.64	106.6 to 188.5	6	6	14.26	20	****
5 vs. 25	133.9	153.7	-19.81	14.64	-60.78 to 21.16	6	6	1.914	20	ns
5 vs. PXT	133.9	76.86	57.08	14.64	16.1 to 98.05	6	6	5.514	20	**
25 vs. PXT	153.7	76.86	76.89	14.64	35.92 to 117.9	6	6	7.428	20	***
One-way ANOVA: HPC, 5-HT
ANOVA table	SS	DF	MS	F (DFn, DFd)	P value
Treatment (between columns)	51327	3	17109	F (3, 20) = 5.07	P=0.0090
Residual (within columns)	67495	20	3375
Total	118822	23
Brown-Forsythe test: F (3, 20) = 1.093, P = 0.3749
Bartlett's test = 4.268, P = 0.234
Tukey's multiple comparisons test
	Mean 1	Mean 2	Mean Diff.	SE of diff.	95.00% CI of diff.	n1	n2	q	DF	Summary
VEH vs. 5	475	495.4	-20.4	33.54	-114.3 to 73.48	6	6	0.86	20	ns
VEH vs. 25	475	584.4	-109.4	33.54	-203.3 to -15.52	6	6	4.613	20	*
VEH vs. PXT	475	469.5	5.544	33.54	-88.33 to 99.42	6	6	0.2337	20	ns
5 vs. 25	495.4	584.4	-89	33.54	-182.9 to 4.878	6	6	3.753	20	ns
5 vs. PXT	495.4	469.5	25.94	33.54	-67.93 to 119.8	6	6	1.094	20	ns
25 vs. PXT	584.4	469.5	114.9	33.54	21.06 to 208.8	6	6	4.846	20	*
One-way ANOVA: HPC, 5-HIAA
ANOVA table	SS	DF	MS	F (DFn, DFd)	P value
Treatment (between columns)	65831	3	21944	F (3, 20) = 13.22	P<0.0001
Residual (within columns)	33197	20	1660
Total	99028	23
Brown-Forsythe test: F (3, 20) = 4.19, P = 0.0187
Bartlett's test = 12.37, P = 0.0062
Tukey's multiple comparisons test
	Mean 1	Mean 2	Mean Diff.	SE of diff.	95.00% CI of diff.	n1	n2	q	DF	Summary
VEH vs. 5	396.8	308.6	88.24	23.52	22.41 to 154.1	6	6	5.305	20	**
VEH vs. 25	396.8	327.2	69.64	23.52	3.8 to 135.5	6	6	4.187	20	*
VEH vs. PXT	396.8	250.1	146.7	23.52	80.91 to 212.6	6	6	8.823	20	****
5 vs. 25	308.6	327.2	-18.61	23.52	-84.44 to 47.23	6	6	1.119	20	ns
5 vs. PXT	308.6	250.1	58.51	23.52	-7.329 to 124.3	6	6	3.518	20	ns
25 vs. PXT	327.2	250.1	77.11	23.52	11.28 to 142.9	6	6	4.636	20	*
One-way ANOVA: PFC, 5-HIAA/5-HT
ANOVA table	SS	DF	MS	F (DFn, DFd)	P value
Treatment (between columns)	0.2136	3	0.07121	F (3, 20) = 31.98	P<0.0001
Residual (within columns)	0.04453	20	0.002226
Total	0.2582	23
Brown-Forsythe test: F (3, 20) = 0.4558, P = 0.7298
Bartlett's test = 1.344, P = 0.7188
Tukey's multiple comparisons test
	Mean 1	Mean 2	Mean Diff.	SE of diff.	95.00% CI of diff.	n1	n2	q	DF	Summary
VEH vs. 5	0.3606	0.2429	0.1177	0.02724	0.04142 to 0.1939	6	6	6.108	20	**
VEH vs. 25	0.3606	0.1987	0.1619	0.02724	0.08568 to 0.2382	6	6	8.406	20	****
VEH vs. PXT	0.3606	0.09773	0.2629	0.02724	0.1866 to 0.3391	6	6	13.65	20	****
5 vs. 25	0.2429	0.1987	0.04427	0.02724	-0.03198 to 0.1205	6	6	2.298	20	ns
5 vs. PXT	0.2429	0.09773	0.1452	0.02724	0.06897 to 0.2215	6	6	7.539	20	***
25 vs. PXT	0.1987	0.09773	0.101	0.02724	0.02471 to 0.1772	6	6	5.241	20	**
One-way ANOVA: HPC, 5-HIAA/5-HT
ANOVA table	SS	DF	MS	F (DFn, DFd)	P value
Treatment (between columns)	0.339	3	0.113	F (3, 20) = 11.07	P=0.0002
Residual (within columns)	0.2042	20	0.01021
Total	0.5433	23
Brown-Forsythe test: F (3, 20) = 0.5726, P = 0.6396
Bartlett's test = 1.68, P = 0.6413
Tukey's multiple comparisons test
	Mean 1	Mean 2	Mean Diff.	SE of diff.	95.00% CI of diff.	n1	n2	q	DF	Summary
VEH vs. 5	0.8412	0.6325	0.2088	0.05834	0.04547 to 0.3721	6	6	5.061	20	**
VEH vs. 25	0.8412	0.5664	0.2748	0.05834	0.1115 to 0.4381	6	6	6.662	20	***
VEH vs. PXT	0.8412	0.537	0.3042	0.05834	0.1409 to 0.4675	6	6	7.374	20	***
5 vs. 25	0.6325	0.5664	0.06607	0.05834	-0.09723 to 0.2294	6	6	1.601	20	ns
5 vs. PXT	0.6325	0.537	0.09545	0.05834	-0.06785 to 0.2587	6	6	2.314	20	ns
25 vs. PXT	0.5664	0.537	0.02938	0.05834	-0.1339 to 0.1927	6	6	0.7122	20	ns
Supplementary Figure S2
Two-way ANOVA
ANOVA table	SS	DF	MS	F (DFn, DFd)	P value
Interaction	757.6	4	189.4	F (4, 50) = 5.088	P=0.0016
fraction J	449	4	112.2	F (4, 50) = 3.015	P=0.0264
pretreatment	69136	1	69136	F (1, 50) = 1857	P<0.0001
Residual	1861	50	37.23
Dunnett's multiple comparisons test
μg/mL	Mean 1	Mean 2	Mean Diff.	SE of diff.	95.00% CI of diff.	N1	N2	q	DF	Adjusted P Value
Fraction "J"
250	98.98	101.1	-2.076	3.523	-10.96 to 6.809	6	6	0.5894	50	0.9375
500	98.98	101.4	-2.405	3.523	-11.29 to 6.48	6	6	0.6829	50	0.8998
1000	98.98	102.9	-3.93	3.523	-12.81 to 4.956	6	6	1.116	50	0.6319
2000	98.98	99.77	-0.7907	3.523	-9.676 to 8.094	6	6	0.2245	50	0.9981
Fraction "J" + H2O2
250	44.45	28.87	15.58	3.523	6.696 to 24.47	6	6	4.423	50	0.0002
500	44.45	26.45	18.01	3.523	9.123 to 26.89	6	6	5.112	50	0.0001
1000	44.45	32.63	11.82	3.523	2.933 to 20.7	6	6	3.355	50	0.0056
2000	44.45	32.24	12.21	3.523	3.327 to 21.1	6	6	3.467	50	0.004
Sidak's multiple comparisons test
μg/mL	Mean 1	Mean 2	Mean Diff.	SE of diff.	95.00% CI of diff.	N1	N2	t	DF	Adjusted P Value
0	98.98	44.45	54.53	3.523	45.12 to 63.93	6	6	15.48	50	<0.0001
250	101.1	28.87	72.18	3.523	62.78 to 81.59	6	6	20.49	50	<0.0001
500	101.4	26.45	74.94	3.523	65.53 to 84.34	6	6	21.27	50	<0.0001
1000	102.9	32.63	70.27	3.523	60.87 to 79.68	6	6	19.95	50	<0.0001
2000	99.77	32.24	67.53	3.523	58.12 to 76.93	6	6	19.17	50	<0.0001
Supplementary Figure S3
One-way ANOVA
ANOVA table	SS	DF	MS	F (DFn, DFd)	P value
Treatment (between columns)	8661	4	2165	F (4, 25) = 0.03143	P=0.9980
Residual (within columns)	1721968	25	68879
Total	1730628	29
Brown-Forsythe test: F (4, 25) = 0.4647, P = 0.7609
Bartlett's test = 2.284, P = 0.6838
